# Supplementary material for: Inflammatory Markers in Suction Blister Fluid: A Comparative Study Between Interstitial Fluid and Plasma
Source: Front Immunol. 2020 Nov 3;11:597632. doi: 10.3389/fimmu.2020.597632 (PMC7670055; doi:10.3389/fimmu.2020.597632)
Supplement: Supplementary file 2 [file Table_1.xlsx]

## Sheet: Table S1
Table S1. NPX values of all quantified proteins by study subject.
								Plasma																		SBF
Protein	Uniprot ID	LOD	≥ 75% samples ≥ LOD, plasma	≥ 75% samples ≥ LOD, SBF	Mean (SD) NPX, Plasma	Mean (SD) NPX, SBF	Pearson's r (CI), Plasma vs SBF	NPX ID 1	NPX ID 2	NPX ID 3	NPX ID 4	NPX ID 5	NPX ID 6	NPX ID 7	NPX ID 8	NPX ID 9	NPX ID 10	NPX ID 11	NPX ID 12	NPX ID 13	NPX ID 14	NPX ID 15	NPX ID 16	NPX ID 17	NPX ID 18	NPX ID 1	NPX ID 2	NPX ID 3	NPX ID 4	NPX ID 5	NPX ID 6	NPX ID 7	NPX ID 8	NPX ID 9	NPX ID 10	NPX ID 11	NPX ID 12	NPX ID 13	NPX ID 14	NPX ID 15	NPX ID 16	NPX ID 17	NPX ID 18
4E-BP1	Q13541	0.77145	Yes	Yes	8.6 (0.7)	11.42 (0.26)	0.19 (-0.3-0.6)	8.08141	8.61279	8.37044	8.44973	8.77179	7.64455	7.47999	8.45394	9.85453	9.04679	8.53925	10.06	9.05716	8.73325	7.81591	7.86151	8.76776	9.23258	10.8858	11.6488	10.8951	11.4482	11.4383	11.7333	11.3601	11.3118	11.5239	11.3173	11.6937	11.4054	11.9457	11.3168	11.3818	11.3154	11.3983	11.4617
ADA	P00813	1.11704	Yes	Yes	5.69 (0.21)	7.23 (0.48)	0.02 (-0.45-0.49)	5.91295	5.49055	5.76069	5.89876	5.34041	5.26384	6.04175	5.48799	5.87739	5.74016	5.72934	5.79088	5.85382	5.65829	5.63891	5.67087	5.67844	5.51315	7.14455	7.00414	6.65787	6.51416	7.32951	7.35184	8.46386	6.89473	7.29263	6.82241	6.92588	6.90905	6.98668	7.35153	8.00608	7.61009	7.29038	7.60902
ARTN	Q5T4W7	0.89113	No	No	0.77 (0.18)	0.56 (0.18)	-0.09 (-0.54-0.39)	0.88117	0.74629	0.86974	0.87196	0.6554	0.46055	0.77113	0.6247	1.01168	0.82033	0.78951	0.88936	0.53198	0.54133	1.07847	0.72967	1.03813	0.55185	0.33363	0.80218	0.36516	0.38137	0.43205	0.41574	0.50036	0.49719	0.35752	0.65619	0.85844	0.54667	0.84174	0.43481	0.74068	0.46427	0.6222	0.79212
AXIN1	O15169	0.96739	Yes	Yes	3.17 (0.89)	4.92 (0.37)	-0.17 (-0.59-0.32)	3.84617	2.61096	4.61149	3.08902	2.50723	2.06677	2.94822	4.24798	4.47577	3.01417	2.04212	4.51638	3.74435	2.51917	2.54761	1.97611	3.49524	2.7333	4.34951	5.41915	4.42501	5.32289	4.95497	5.36716	4.53936	4.96237	5.13337	5.07894	5.00902	4.73878	5.37507	4.91009	4.43409	4.42395	4.7506	5.28242
Beta-NGF	P01138	1.14987	No	No	1.21 (0.11)	0.95 (0.11)	0.5 (0.05-0.78)	1.25836	1.14688	1.15607	1.12017	1.36562	1.37826	1.35582	1.26475	1.21904	1.14326	1.15695	1.38139	1.24363	1.01957	1.06921	1.23486	1.12711	1.0555	0.98323	0.91624	1.03194	0.9913	0.9999	1.093	1.17698	0.86353	0.80717	0.84617	0.98504	0.9985	1.00022	0.88386	0.79169	0.79796	1.01409	0.90734
CASP-8	Q14790	1.13514	Yes	Yes	1.7 (0.2)	5.58 (0.44)	-0.02 (-0.49-0.45)	1.4752	1.73076	1.98989	1.80662	1.80387	1.40579	1.52681	1.76275	2.20256	1.72519	1.54776	1.92718	1.70573	1.47569	1.60309	1.60938	1.71205	1.63178	5.4336	5.76683	5.15927	6.37983	5.80903	6.03679	4.70211	5.11959	5.83634	6.01933	5.6326	4.98003	5.57046	5.47775	6.12909	5.60232	5.12783	5.70049
CCL11	P51671	1.09337	Yes	Yes	6.78 (0.51)	4.39 (0.44)	0.59 (0.17-0.83)	7.44913	6.92765	6.05323	6.48743	7.03775	6.58641	5.97659	6.30308	5.95889	7.44497	7.33859	6.62694	7.09449	7.64209	6.95657	6.75027	6.95818	6.51413	4.98207	3.81109	3.91687	3.66381	4.33677	4.74908	4.19256	4.35227	3.83188	5.11943	5.08038	4.51048	4.35242	4.24858	4.47495	4.14846	4.87753	4.32122
CCL19	Q99731	0.78657	Yes	Yes	8.5 (0.43)	6.51 (0.75)	0.37 (-0.11-0.72)	8.36892	8.36666	8.63654	8.58669	8.53897	8.35018	8.2313	8.04248	8.0537	8.23296	8.50211	8.73717	9.33214	9.53051	8.45478	8.51497	8.84345	7.73721	5.89359	6.88241	5.95624	6.00834	6.44385	6.57567	5.7118	6.12784	6.55313	5.74199	6.91174	6.09773	8.2206	7.10457	5.79506	5.89574	7.72081	7.55782
CCL20	P78556	1.47604	Yes	Yes	6.48 (1.26)	3.54 (1.72)	0.63 (0.24-0.85)	6.40696	5.37949	9.52423	7.30529	5.78507	6.17301	6.04446	5.34919	5.62415	5.54487	5.1213	5.73682	5.79382	8.68189	6.76154	5.73817	7.48508	8.18077	2.12638	3.1231	8.49982	3.85363	2.67435	5.85377	2.81954	2.25403	3.09829	1.69945	2.87958	2.40352	3.63318	2.86276	3.3581	2.57194	6.45855	3.50495
CCL23	P55773	1.12425	Yes	Yes	9.84 (0.29)	8.12 (0.35)	-0.01 (-0.47-0.46)	10.065	10.1715	10.436	9.52157	9.67124	9.53471	10.1316	9.9953	9.76634	10.1763	9.81905	9.73702	9.59993	9.95345	9.55165	10.0072	9.52446	9.38657	7.83667	8.54016	7.81087	8.40528	7.87777	8.20127	8.20215	8.36751	8.11385	8.8814	8.22058	7.61208	8.13455	7.45636	7.80403	7.95417	8.2169	8.45123
CCL25	O15444	0.98802	Yes	Yes	6.44 (0.84)	5.5 (0.81)	0.97 (0.91-0.99)	6.94794	6.27563	5.97475	6.02073	6.64422	6.7872	4.4751	5.57491	5.72568	7.19431	6.24187	5.93222	6.26766	7.84911	7.83586	7.35342	6.77478	6.05536	5.98907	5.11276	4.7131	4.98802	5.65807	6.11992	3.72725	5.04825	4.6953	6.39442	5.58039	4.85288	5.22137	6.56829	6.96611	6.40114	5.62674	5.37336
CCL28	Q9NRJ3	0.84295	Yes	Yes	2.5 (0.22)	2.11 (0.2)	0.34 (-0.15-0.7)	2.66708	2.70156	2.13803	2.4265	2.43247	2.41546	2.13121	2.20543	2.53416	2.75689	2.59228	2.91996	2.64794	2.59663	2.40139	2.46043	2.60871	2.29382	2.18153	2.17969	2.00494	2.2067	1.95835	2.23949	2.26137	1.97846	1.98535	2.30558	2.39224	2.32599	2.14558	2.04973	1.55241	1.85672	2.10855	2.19519
CCL3	P10147	0.7577	Yes	Yes	4.52 (0.35)	7.48 (1)	-0.23 (-0.63-0.27)	4.44962	4.38387	5.04735	4.39058	4.70589	4.30387	3.81253	4.45931	4.86967	4.84516	4.5631	4.19427	4.2667	4.64295	4.3445	4.62227	5.29692	4.19364	8.34929	6.80828	8.40628	5.90104	8.15933	6.53228	8.71787	7.22556	8.04886	5.37299	8.12396	6.78356	7.55326	7.09437	8.92954	7.70673	6.54276	8.33886
CCL4	P13236	0.92563	Yes	Yes	5.64 (0.41)	6.83 (1.01)	-0.14 (-0.57-0.35)	5.66773	5.42678	6.27715	5.47695	5.98404	5.45349	4.53249	5.4542	5.34389	5.78821	5.49633	5.78122	5.53777	5.87284	5.65085	5.39207	6.23427	6.1595	8.07495	6.29956	7.4244	5.78177	7.47973	6.21159	7.38975	6.24121	7.18825	4.89238	7.4035	5.70681	7.56484	6.47363	8.9766	7.2188	5.54683	7.07081
CD244	Q9BZW8	1.58385	Yes	Yes	7.29 (0.31)	5.6 (0.42)	0.7 (0.35-0.88)	7.72398	7.35538	7.72042	7.05942	7.51041	6.94683	7.01648	6.92327	6.89887	7.58477	7.2213	7.58509	7.82863	7.38528	7.17298	7.13828	7.01793	7.08167	5.73427	5.8191	6.45399	5.34476	5.55863	5.45623	5.68371	5.26738	4.64456	6.04296	5.87691	5.5843	6.24074	5.1545	5.72059	5.34581	5.32596	5.5993
CD40	P25942	0.97514	Yes	Yes	11.46 (0.34)	11.5 (0.26)	0.16 (-0.33-0.59)	11.5031	11.5532	11.9325	11.0671	11.2416	11.3615	11.2738	11.5333	12.181	11.6982	11.121	11.5054	11.9947	11.595	11.1398	10.8943	11.4645	11.2467	11.602	11.5416	11.6103	11.2714	11.4713	11.6925	11.2254	11.5038	11.4573	11.5346	11.795	10.9446	11.8883	11.1774	11.8676	11.1462	11.6037	11.6981
CD5	P06127	0.62248	Yes	Yes	5.15 (0.31)	4.79 (0.58)	0.42 (-0.06-0.74)	5.45271	5.17931	5.51212	4.37865	5.38909	5.0419	5.21654	4.85557	5.23361	5.58929	5.24032	4.62717	5.29675	5.44455	4.91167	5.23726	5.08872	4.94396	4.96647	5.37388	4.8504	3.5454	5.01869	5.8948	4.30093	4.60841	4.63252	4.63126	4.48692	3.70429	5.3955	4.5271	5.19855	4.71702	5.33185	4.99678
CD6	P30203	0.99742	Yes	Yes	5.39 (0.53)	3.54 (0.52)	0.82 (0.56-0.93)	5.56279	5.10739	6.03335	5.63099	5.42916	5.76504	4.61224	4.52398	4.90571	6.2584	6.00624	5.3831	6.14523	5.28757	5.20101	4.85528	4.81695	5.58034	3.44978	3.43597	4.24504	3.46651	3.21501	4.33012	3.05426	2.95413	3.10358	4.19256	4.00543	3.22713	4.25415	2.66456	3.64784	3.16572	3.20736	4.04122
CD8A	P01732	1.10153	Yes	Yes	10.63 (0.63)	7.69 (0.82)	0.79 (0.51-0.92)	10.7261	10.5023	10.816	9.3682	10.6357	10.5991	10.7179	9.31222	10.6592	11.7054	10.3578	10.9118	11.6631	10.0782	10.995	11.2676	10.4025	10.6597	8.36623	7.13921	8.86193	5.65684	7.09688	7.80553	8.72289	6.82911	7.43522	8.62995	7.6652	8.21211	8.43426	6.72496	8.12321	7.87209	7.42723	7.44293
CDCP1	Q9H5V8	0.58623	Yes	Yes	2.99 (0.41)	9.12 (0.31)	0.3 (-0.2-0.67)	2.51952	3.22948	3.4202	2.85612	3.21963	3.55256	2.25726	2.66117	2.55625	3.03763	3.59556	3.11496	3.34559	3.31146	2.97746	2.52001	2.40627	3.23539	8.98889	9.10708	9.1171	9.01548	9.33191	9.03032	8.88345	9.26008	9.1187	8.35608	9.97777	9.13387	9.00013	9.09764	9.19677	8.93074	9.3242	9.28465
CSF-1	P09603	1.2049	Yes	Yes	10.08 (0.22)	8.99 (0.32)	0.46 (-0.01-0.76)	10.3614	10.0942	10.268	9.86634	10.0299	9.73165	10.3995	9.67375	10.2838	10.3109	9.99463	9.89119	10.1329	10.1808	9.7853	10.0869	10.3203	9.99015	9.13455	9.18441	9.48353	8.66848	8.73657	8.91862	9.39298	8.65716	8.81578	9.35421	9.36632	8.71847	9.26041	8.34166	8.90016	8.65403	9.07687	9.08982
CST5	P28325	-1.51627	Yes	Yes	5.72 (0.34)	5.29 (0.33)	0.88 (0.71-0.96)	5.66736	5.88927	5.55808	5.40452	5.60367	6.13771	4.94729	5.7953	5.31613	5.93432	5.43266	5.90945	6.3387	6.14628	5.57778	5.87664	5.61544	5.88086	5.27658	5.25376	5.10041	5.05388	5.10265	5.76787	4.73647	5.56952	4.81179	5.47617	5.19738	5.44082	6.13005	5.34665	5.19001	5.24668	5.07799	5.3613
CX3CL1	P78423	1.21511	Yes	Yes	6.15 (0.42)	4.1 (0.36)	0.53 (0.09-0.8)	6.85245	6.29772	6.06911	5.82849	6.13688	5.57601	5.70432	5.75445	5.98719	7.06461	6.19198	5.89405	6.85913	6.19788	5.73911	6.25572	6.03147	6.24699	4.36008	3.87272	4.02133	4.11038	3.86813	3.89582	4.01652	3.91243	4.12229	4.92758	4.55138	3.89879	4.41293	3.33197	4.06867	3.69944	4.39103	4.2549
CXCL1	P09341	0.7734	Yes	Yes	6.91 (0.8)	5.82 (0.82)	-0.09 (-0.53-0.4)	7.14781	6.25299	7.92379	6.68448	6.29607	6.15714	7.22886	7.79584	8.95978	6.53968	6.73052	7.71531	7.43741	6.57234	6.06548	6.00661	6.77716	6.14459	6.14738	4.86455	5.59765	5.26841	5.53431	4.9699	6.66322	5.21222	5.63166	4.70189	5.56314	5.8065	6.34176	4.98017	7.51231	5.89414	6.76444	7.26877
CXCL10	P02778	1.44899	Yes	Yes	9.4 (0.88)	9.23 (1.11)	0.07 (-0.41-0.52)	8.86901	8.99905	12.0738	9.15183	8.80092	8.70702	8.35005	8.94313	9.30387	9.80152	9.6545	9.25325	9.27567	8.96559	9.38068	9.8112	10.9651	8.98287	8.72934	8.81576	8.89802	8.63705	10.5307	7.89655	7.33945	9.87109	9.17117	8.98485	9.00367	7.7674	9.61678	9.01734	10.144	10.0004	9.52246	12.1851
CXCL11	O14625	1.24931	Yes	Yes	7.82 (0.99)	4.44 (0.89)	0.86 (0.66-0.95)	7.8889	6.84082	9.06807	6.88754	7.22975	6.84241	6.37725	7.82151	7.78658	7.89919	8.59281	7.77768	7.38997	7.44039	10.3372	9.03937	8.56124	6.96658	4.01548	3.30918	5.10287	3.40288	4.32519	3.75451	3.08663	4.91071	4.18622	4.4204	4.70048	4.06403	4.39236	3.68561	6.50317	5.90874	5.02822	5.06257
CXCL5	P42830	1.09086	Yes	Yes	8.28 (1.28)	3.98 (0.54)	0.45 (-0.03-0.76)	7.80394	7.01048	9.48639	8.14305	7.77837	7.23982	8.18624	10.8797	10.2613	8.59882	9.32829	9.13708	9.2492	7.58891	6.28868	6.10456	8.25465	7.71745	3.87994	2.93548	3.30789	3.52453	4.17176	3.83956	3.71023	4.78885	3.72463	4.49626	4.82655	4.40902	4.30821	3.28083	3.86522	3.63273	4.36293	4.49218
CXCL6	P80162	0.1505	Yes	Yes	7.51 (0.48)	4.23 (0.46)	0.51 (0.05-0.79)	7.49352	7.50496	7.78566	6.43036	7.55268	7.23259	7.12828	7.98179	8.48638	7.71526	7.6446	8.06601	7.71606	7.24636	7.46252	7.63621	7.31859	6.68895	4.24877	4.16884	4.16268	3.26727	4.23885	4.48305	4.0491	4.46538	4.99527	4.8299	4.40132	4.35009	4.33956	3.18624	4.04042	3.84411	4.23394	4.77243
CXCL9	Q07325	0.87055	Yes	Yes	7.5 (1.01)	7.83 (1.28)	0.66 (0.28-0.86)	8.11442	6.79096	8.33375	7.23534	7.25941	6.47223	5.81946	6.50706	6.05543	8.15177	8.27316	6.4579	8.19998	7.34419	9.0221	9.18926	8.37748	7.40296	7.9941	7.73375	7.42043	7.71448	9.24915	6.35156	5.71089	7.1611	6.01809	8.05578	7.92078	6.00824	9.07149	8.115	8.971	9.11431	7.88774	10.5144
DNER	Q8NFT8	0.78916	Yes	Yes	9.23 (0.18)	7.32 (0.33)	0.34 (-0.15-0.7)	9.19493	9.37161	9.26803	9.23471	9.05923	9.08212	8.87698	9.04688	9.26437	9.32718	9.27556	9.50714	9.52855	9.40079	9.30732	9.13422	9.33492	8.94146	7.08089	7.17159	7.97541	7.34456	6.81011	7.54077	7.38545	7.01494	7.25417	7.47105	7.58755	7.61349	7.93083	6.74643	7.34311	7.1191	7.19687	7.15682
EN-RAGE	P80511	0.56875	Yes	Yes	2.16 (0.66)	2.24 (0.73)	0.54 (0.09-0.8)	1.65979	1.8784	2.58196	2.311	1.48479	1.93294	2.01604	1.79399	3.29899	3.96385	2.08691	2.11756	1.35208	2.86648	1.8389	2.07328	1.67509	1.86811	0.93873	1.02163	3.04376	1.79856	1.7465	1.76021	2.42844	1.90178	2.54235	3.48937	2.46236	3.0449	2.17943	2.3758	3.48649	2.09039	1.52714	2.47226
FGF-19	O95750	1.02296	Yes	Yes	8.17 (1.08)	6.59 (0.85)	0.91 (0.77-0.97)	6.43368	7.39249	7.38772	9.32427	7.58136	8.42578	6.53755	7.76854	7.98115	8.53392	8.08835	8.204	9.25182	9.38369	9.24008	7.34807	7.64738	10.6169	5.5435	5.68107	5.71221	7.03416	6.06948	7.055	5.54267	6.68064	6.10988	6.74483	6.77265	6.18155	7.71026	7.37938	7.91584	6.55291	5.67579	8.27452
FGF-21	Q9NSA1	1.27069	Yes	Yes	4.97 (1.06)	3.58 (0.89)	0.93 (0.82-0.97)	6.25501	4.6512	3.42711	3.60937	4.77797	6.28625	4.80236	5.4235	3.46622	5.14446	3.17183	5.11035	6.18584	5.7197	5.35349	4.06755	5.67241	6.37137	4.59784	3.30086	2.36541	2.15322	3.08404	4.85494	3.66287	4.56803	2.65854	4.30552	2.26083	3.45865	4.36694	3.5587	3.63048	2.77448	3.89841	4.85708
FGF-23	Q9GZV9	1.17295	Yes	Yes	2.61 (0.35)	1.52 (0.22)	0.47 (0-0.77)	2.50702	2.74321	2.80264	3.00837	3.14538	2.34483	1.98771	2.24732	2.53518	2.4244	2.36492	2.74701	2.79248	3.33778	2.18769	2.88683	2.37039	2.55605	1.40467	1.48349	1.44295	1.95233	1.80782	1.63364	1.28011	1.24043	1.7658	1.75097	1.48756	1.71601	1.68252	1.394	1.10916	1.39583	1.41698	1.43843
FGF-5	P12034	1.03257	Yes	No	1.35 (0.17)	0.83 (0.14)	0.39 (-0.09-0.73)	1.44639	1.43127	1.1439	1.51119	1.71562	1.3163	1.11691	1.3362	1.56673	1.54961	1.46045	1.23143	1.2397	1.41048	1.28742	1.09956	1.14841	1.25692	0.88618	0.78463	0.90933	0.83495	1.05854	1.01188	0.76332	0.80116	0.82507	0.8699	0.90754	0.56942	0.95196	0.71144	0.6613	0.5595	0.92685	0.88341
Flt3L	P49771	2.23611	Yes	Yes	9.6 (0.63)	11.04 (0.57)	0.59 (0.18-0.83)	9.43381	10.1106	9.23257	9.59156	9.25955	9.82854	9.24884	9.34454	10.699	9.21728	9.84693	9.19817	9.18713	10.2051	8.63141	9.34954	11.2007	9.14727	11.0223	12.1192	10.5826	11.3112	10.809	11.8348	10.6376	10.7648	11.6056	11.2485	11.3921	10.1828	11.2878	10.2058	10.4607	10.6945	11.8296	10.751
GDNF	P39905	1.55621	Yes	No	2.54 (0.29)	1.66 (0.25)	0.07 (-0.41-0.52)	2.42442	2.64151	2.35371	2.42966	2.70884	2.32575	1.75239	2.3417	2.37803	2.69915	2.76459	2.5084	2.65537	3.15704	2.66465	2.5521	2.88145	2.45211	1.74914	1.71305	1.68164	1.63344	1.31749	1.42544	1.3799	1.84933	1.81108	2.3155	1.85479	1.59823	1.70922	1.36123	1.47685	1.37143	1.69992	1.85275
HGF	P14210	0.81292	Yes	Yes	8.47 (0.23)	10.19 (0.26)	0.07 (-0.41-0.52)	8.39197	8.48458	8.4973	8.49032	8.63874	8.2364	7.87566	8.35911	8.63138	8.79136	8.37205	8.80634	8.66027	8.823	8.42517	8.32179	8.33944	8.30177	9.84832	10.2552	10.4525	10.4177	10.276	10.1198	10.0955	10.5594	10.1808	10.251	10.5914	9.97946	10.5445	9.91723	10.057	9.66955	9.99185	10.2006
IFN-gamma	P01579	2.74455	Yes	Yes	6.25 (1.1)	4.88 (0.88)	0.94 (0.85-0.98)	5.37418	7.38001	9.07818	6.22847	5.93003	5.8049	5.16841	5.35895	5.36339	6.60991	6.26775	5.81413	5.94435	5.48371	6.28383	6.13787	8.69777	5.50605	4.55712	5.10396	7.60135	4.61981	4.54302	4.52887	4.12784	4.00826	4.1853	5.12486	4.83799	4.44696	4.57932	4.18444	5.16293	4.84823	6.5076	4.92915
IL-1 alpha	P01583	0.35974	No	Yes	-1.2 (0.22)	6.92 (1.88)	0.23 (-0.26-0.63)	-1.24075	-1.18231	-1.18939	-1.25816	-1.0925	-0.7967	-1.28895	-0.9019	-1.00012	-1.29342	-1.51446	-1.52374	-1.42927	-1.00235	-1.27219	-0.92808	-1.10822	-1.53326	7.2668	7.1897	4.38553	6.58725	8.16799	6.92165	8.58948	6.84275	5.06459	6.92629	4.86116	2.27844	7.26093	8.36619	9.0828	9.48964	6.00658	9.24234
IL10	P22301	1.38537	Yes	Yes	4.1 (0.83)	6.31 (0.89)	0.02 (-0.45-0.48)	3.67433	3.29091	4.08909	3.63644	3.91879	3.28635	3.78488	3.0511	5.20628	4.26837	5.9997	3.33995	3.42282	4.60555	4.54456	3.94197	5.6496	4.13191	6.04225	5.80359	5.32579	5.61928	7.03574	6.58753	5.97353	6.22597	6.64486	4.26882	5.93913	6.02407	7.46348	6.43273	7.68326	5.98701	6.32981	8.1069
IL-10RA	Q13651	0.82651	Yes	No	1.38 (0.46)	0.73 (0.2)	0.8 (0.54-0.92)	2.29139	1.32342	2.3616	1.60762	1.54421	1.09247	1.14463	1.27723	0.87343	1.61779	0.95666	1.71627	1.24406	0.75335	1.87881	1.17358	1.03347	0.99077	0.99429	0.81958	1.18562	0.8494	0.89658	0.76078	0.63731	0.44996	0.66971	0.83172	0.60711	0.91959	0.68357	0.40964	0.68353	0.65526	0.42337	0.69964
IL-10RB	Q08334	1.22443	Yes	Yes	6.1 (0.24)	5.3 (0.21)	0.67 (0.29-0.87)	6.24161	5.85752	6.19909	5.97923	6.30868	6.03773	6.49264	5.65802	5.82198	6.18051	5.97504	6.06983	6.18205	6.55052	6.15614	5.87914	5.92617	6.32209	5.28425	5.1684	5.48851	5.44797	5.35501	5.37758	5.66587	4.84968	5.16518	5.4117	5.26822	5.19361	5.44654	5.16593	5.3545	4.9944	5.15771	5.62619
IL-12B	P29460	0.43244	Yes	Yes	5.71 (0.56)	5.49 (0.62)	0.64 (0.25-0.85)	6.01305	5.20683	6.97386	5.58113	6.02176	5.00578	5.77824	5.12655	5.86117	6.67062	6.11762	5.44584	6.26225	5.47427	5.51964	5.17612	5.58183	4.92426	5.78987	4.66299	6.46486	5.24447	5.80984	4.56445	5.58527	5.20752	5.31267	6.24678	5.77237	5.02807	5.63832	4.60516	6.83525	5.62864	5.17108	5.24773
IL13	P35225	1.287	No	No	1.61 (1.4)	0.93 (0.82)	0.95 (0.86-0.98)	1.09946	1.08361	4.13801	0.7526	1.60672	0.98636	0.7071	1.40169	1.09518	1.56094	1.71129	0.90018	2.31066	0.45165	0.59695	0.91662	6.13224	1.51198	0.45801	0.28522	2.7132	0.36975	0.61548	0.54754	0.78333	0.70932	0.58774	1.22891	0.79196	0.30979	1.23628	0.52624	0.94827	0.57035	3.37827	0.73629
IL-15RA	Q13261	1.08368	Yes	Yes	1.72 (0.18)	2.8 (0.38)	0.5 (0.04-0.78)	1.90254	1.67402	1.82423	1.57172	1.97864	1.6998	1.24551	1.89654	1.68993	1.80807	1.60667	1.39757	1.88509	1.71602	1.76359	1.89387	1.72744	1.67659	2.47488	3.04591	2.7008	2.93779	2.94688	3.17478	2.35656	3.18392	3.16594	2.68326	2.53467	1.91506	2.90948	2.26926	3.40232	3.01409	2.99448	2.73213
IL-17A	Q16552	0.90369	Yes	No	1.42 (0.4)	0.94 (0.52)	0.32 (-0.17-0.68)	1.75122	1.7403	1.07151	1.17017	1.74923	1.27011	1.36073	0.86797	2.48126	1.98349	1.2269	1.27948	1.00877	1.47938	1.41068	1.06435	1.45404	1.20728	1.59058	0.6714	0.91326	0.67222	1.00582	0.79847	0.75685	0.70154	1.33263	1.10498	0.72621	0.63342	0.80988	0.22847	0.71981	0.90068	2.64202	0.73885
IL-17C	Q9P0M4	1.21808	Yes	Yes	1.73 (0.6)	2.11 (0.95)	0.43 (-0.05-0.75)	1.62795	1.76473	2.43075	1.50401	1.78029	1.0944	1.21545	3.66447	1.76363	1.38616	1.75572	1.21341	1.31346	2.35807	1.40826	1.44499	1.83079	1.49677	1.36754	1.08948	2.18126	2.93093	1.67715	3.56721	1.71295	3.78996	3.33002	1.28092	1.98213	1.22835	1.67548	2.16326	1.52021	1.27525	3.83757	1.3767
IL18	Q14116	0.93513	Yes	Yes	8.44 (0.41)	10.8 (0.29)	0.15 (-0.34-0.58)	9.2377	8.35739	8.59349	7.66936	8.37935	8.10748	7.76403	8.64258	8.27913	8.5093	8.49811	8.38278	8.74065	7.82869	8.94703	8.71027	8.52586	8.81895	10.5161	11.1774	10.4667	10.7622	10.7438	10.9188	10.4276	10.5567	10.7062	10.8296	10.7895	10.3273	11.0578	11.0329	11.4312	11.0968	10.6423	10.9463
IL-18R1	Q13478	1.27504	Yes	Yes	8.3 (0.33)	6.88 (0.36)	0.67 (0.29-0.86)	8.51579	7.80689	9.00299	8.613	8.16462	8.10619	8.10888	8.4657	8.17674	8.56696	8.31038	8.22614	8.46935	8.71511	8.15231	8.13025	7.60678	8.31151	7.0337	6.28652	7.75557	6.93546	6.64341	6.99283	6.95116	7.00136	6.68311	6.97685	7.29724	6.84311	7.19149	6.40763	6.89118	6.56881	6.29155	7.03167
IL2	P60568	1.22189	No	No	0.76 (0.19)	0.63 (0.17)	0.06 (-0.42-0.51)	0.76801	0.94464	0.91222	0.91016	0.91211	0.66261	0.90067	0.7505	0.92234	0.61239	0.47509	0.71763	1.06141	0.75275	0.3714	0.57373	0.93928	0.56511	0.59956	0.82385	0.5317	0.81098	0.69159	0.88993	0.82724	0.31699	0.72041	0.75484	0.77709	0.37161	0.55852	0.55865	0.64272	0.50044	0.49638	0.48116
IL-20	Q9NYY1	0.92841	No	No	0.89 (0.51)	1.26 (0.56)	0.06 (-0.42-0.51)	0.94431	0.96975	0.72814	0.79697	0.95228	0.86558	0.75965	0.93604	0.83067	0.57444	0.5696	0.72047	0.90515	0.53424	0.58642	2.86389	0.87672	0.66988	1.24829	1.1686	1.53613	1.03944	0.80894	0.9984	1.4814	0.96474	1.18798	0.77178	1.98525	0.87041	1.41133	0.73558	1.18904	1.31519	3.09181	0.86044
IL-20RA	Q9UHF4	1.13651	No	Yes	1.45 (1.09)	3.04 (0.32)	0.78 (0.5-0.92)	1.23115	1.24695	5.26401	0.96539	1.19265	1.17956	1.09372	1.13787	3.33867	1.21204	1.00846	1.12818	1.12988	1.07596	0.95829	0.82822	1.0045	1.1417	2.92984	3.23881	4.07413	2.86141	2.79105	2.78672	2.80416	3.01696	3.20203	2.76931	3.09505	2.83244	3.20933	2.67317	3.14718	2.8824	3.14215	3.26795
IL-22 RA1	Q8N6P7	2.30522	No	Yes	2.41 (1.1)	4.1 (0.42)	0.43 (-0.05-0.75)	1.88571	2.67617	2.23098	6.51264	2.31931	1.79757	2.46694	2.00386	1.95875	2.10529	2.11898	1.94159	3.33746	2.46229	2.18692	1.52828	2.01901	1.88556	3.59573	3.97751	4.52759	4.74303	3.82422	4.29723	3.58578	4.33786	4.29314	4.25087	4.2763	3.50829	4.48591	3.62437	4.08659	3.36908	4.45671	4.48661
IL-24	Q13007	1.79353	No	No	1.4 (0.94)	1.18 (0.63)	0.67 (0.29-0.86)	0.82383	1.65522	2.59848	1.06267	0.84971	0.61959	0.58164	1.1269	4.02825	0.95583	2.24861	0.93218	0.8683	2.80368	0.89459	1.22503	1.28675	0.57452	1.44125	1.12978	1.74006	1.34814	0.73061	1.25683	0.96856	0.58055	3.41283	0.91504	1.0272	1.09569	1.07568	0.64545	0.94097	0.92064	1.11629	0.81594
IL-2RB	P14784	1.66116	No	No	1.25 (0.19)	1.12 (0.14)	0.02 (-0.45-0.48)	1.71909	1.42695	1.26721	1.23004	1.21487	1.15527	1.01943	1.35396	1.14833	1.0625	0.96692	1.37848	1.36529	1.2987	1.47233	1.26923	1.00801	1.18502	1.34499	0.98416	1.15606	1.19285	1.10071	1.26248	1.21315	0.78849	1.19149	1.03691	1.08089	0.8943	1.10685	1.13475	1.14265	1.32568	1.12042	1.14413
IL33	O95760	1.65963	No	Yes	1.03 (0.29)	4.36 (0.79)	-0.22 (-0.62-0.28)	1.10406	1.13024	1.12177	1.0313	1.02322	1.00444	0.74406	1.34499	1.16165	0.9737	2.00045	0.73372	0.94647	0.7441	0.76504	0.91184	1.03605	0.83198	3.70133	5.33779	2.67087	4.18881	4.89609	5.49607	4.46834	4.47244	4.93312	4.43775	3.51866	3.04286	4.53575	4.44022	4.71214	4.65625	3.57335	5.38141
IL4	P05112	1.16153	No	No	0.72 (0.41)	0.45 (0.38)	0.48 (0.01-0.77)	1.12198	0.84702	1.28311	1.0582	0.2814	0.80521	0.15129	0.40245	1.19936	1.12219	0.89671	0.45065	0.01815	0.01655	0.90875	0.6408	0.90688	0.76088	0.59722	0.51824	0.83389	0.38204	0.79166	0.25126	0.50328	0.50961	1.31277	0.21513	0.29566	0.24286	0.24283	-0.51312	0.15617	0.30318	0.85786	0.62704
IL5	P05113	1.12696	No	No	1.2 (1.2)	0.84 (0.6)	0.89 (0.72-0.96)	1.25232	1.00281	0.62125	0.63827	0.86316	1.44022	1.07396	0.7641	1.30832	0.78602	5.85557	1.58322	0.52394	0.87321	0.56509	0.80893	0.92718	0.74739	0.87841	0.937	0.79482	0.88761	0.5205	0.81029	0.76581	0.88095	0.46803	0.41265	3.05987	0.8872	1.21903	0.16613	0.50468	0.63871	0.69779	0.60757
IL6	P05231	1.33499	Yes	Yes	3.28 (0.98)	5.49 (1.45)	-0.03 (-0.49-0.44)	2.44479	2.66232	4.67059	2.92809	2.85087	2.64685	2.48432	3.20432	3.00129	4.07651	2.29664	2.72478	4.01895	5.60337	2.51134	2.75327	5.02735	3.08419	6.22051	6.09362	4.48063	4.49332	4.60104	4.77641	5.4197	4.83292	4.14633	3.2925	4.26839	4.50482	8.41571	5.44024	8.55163	5.92485	5.9482	7.37847
IL7	P13232	1.13883	Yes	Yes	2.56 (0.46)	4.03 (0.55)	0.38 (-0.1-0.72)	3.04615	2.21611	3.19293	2.64573	2.53379	2.29531	2.38682	3.25775	3.1643	2.57513	3.15056	2.79792	2.2043	2.15953	1.7673	1.86022	2.52893	2.29068	3.23754	4.70476	3.76547	4.76764	3.79939	3.42467	3.57405	4.39314	4.74372	4.31201	5.17119	3.85062	4.044	3.82702	3.28219	3.97532	3.9243	3.75445
IL8	P10145	0.15112	Yes	Yes	4.54 (0.35)	9.44 (1.26)	0.12 (-0.37-0.56)	4.54981	4.34427	4.42655	4.49762	4.24261	4.06745	3.94079	4.391	4.44895	4.37004	5.14398	4.52061	4.84752	4.77392	4.87449	4.38468	5.33171	4.53138	9.88629	9.27915	9.65513	8.54281	9.52581	8.18344	11.0437	8.65672	10.7734	6.38045	9.93709	7.90895	10.7198	8.75845	11.3192	9.91582	8.96697	10.5037
LAP TGF-beta-1	P01137	1.09467	Yes	Yes	7.15 (0.28)	5.68 (0.32)	0.15 (-0.34-0.57)	7.21058	7.36756	7.14513	6.98168	7.5486	6.70538	6.9792	6.89875	7.37709	7.33451	7.15361	7.56794	7.15408	7.6041	6.81003	7.01357	6.99081	6.76998	5.55069	5.93952	5.42427	6.28654	5.85115	5.63016	5.44861	5.94797	5.70374	6.13244	5.65566	5.75638	5.94273	5.25683	5.18082	5.11549	5.82385	5.52635
LIF	P15018	0.97471	No	Yes	0.75 (0.46)	3.09 (0.55)	-0.38 (-0.72-0.11)	0.71844	0.71036	1.13837	1.73623	0.63758	0.63864	0.51762	0.71616	0.48416	1.9773	0.27704	0.64364	0.72415	0.96582	0.525	0.24409	0.43355	0.38535	3.13435	3.00933	3.91145	2.80755	2.58123	2.79686	3.29173	2.23016	3.21672	2.30155	3.56611	2.58199	3.33688	2.60708	4.15535	2.86475	3.8821	3.36654
LIF-R	P42702	1.08815	Yes	Yes	4.03 (0.25)	2.19 (0.2)	0.12 (-0.37-0.56)	4.26188	4.21877	3.95241	3.84851	3.9822	3.84716	3.94229	3.49532	4.23535	4.21125	3.92314	3.86703	4.24411	4.56441	3.78266	4.23252	3.92912	3.93796	2.32531	2.06368	2.60109	2.07265	1.95347	2.14028	2.53668	1.89949	2.26341	2.37474	2.39285	2.03699	2.31278	1.93966	2.11258	2.13438	2.16472	2.17413
MCP-1	P13500	0.94675	Yes	Yes	11.34 (0.38)	13.06 (0.68)	0.31 (-0.18-0.68)	11.3641	11.2161	11.2344	11.2419	11.4583	11.2319	10.4169	10.9079	11.28	11.5822	12.0745	11.0818	11.5276	11.4559	11.3042	11.1891	12.1501	11.3517	13.0088	12.7217	13.3057	12.4828	12.6933	12.5671	13.4607	12.8979	12.3617	12.3253	14.0751	12.6738	13.24	11.9229	14.2355	13.1407	14.341	13.612
MCP-2	P80075	1.20346	Yes	Yes	8.44 (0.62)	7.95 (0.72)	0.25 (-0.25-0.64)	8.93074	8.52774	9.10225	8.33451	8.677	7.92005	7.79923	7.85651	8.97438	8.98123	9.31466	8.02514	7.85261	8.38522	6.91984	8.70459	9.0944	8.45546	8.31788	7.39168	8.3402	7.23835	7.89724	7.29754	8.43801	7.39558	7.77719	7.56176	8.67387	7.54581	7.18928	6.95251	8.50198	7.87291	9.35996	9.36797
MCP-3	P80098	1.61114	No	Yes	1.64 (0.28)	1.94 (0.38)	0.16 (-0.34-0.58)	1.79017	1.3736	2.01171	1.7601	1.27605	1.10336	1.23465	1.5058	1.95573	1.83652	1.87861	1.57394	1.39118	2.04386	1.8441	1.73439	1.72694	1.44995	1.92156	1.83594	2.04963	1.76183	1.71344	1.82277	1.84692	1.86237	1.77184	2.75823	2.81462	1.63483	2.24587	1.4121	1.89981	1.41296	2.29589	1.78248
MCP-4	Q99616	1.18919	Yes	Yes	12.98 (0.52)	14.17 (0.4)	0.18 (-0.31-0.6)	12.9771	12.6419	13.6252	12.6787	12.851	13.1767	11.948	12.6641	12.9478	13.5979	14.097	13.4959	12.755	12.9	12.5991	13.5574	12.5411	12.5548	14.6401	14.3242	13.4586	13.8324	14.2611	14.8148	13.1869	14.1779	14.282	14.4255	14.3969	14.0621	14.3088	14.1825	14.178	13.83	14.64	14.1273
MMP-1	P03956	1.02497	Yes	Yes	8.24 (0.95)	6.2 (1.27)	0.35 (-0.14-0.7)	7.51316	7.17317	7.407	8.17893	8.9287	7.55596	6.71429	8.92174	8.65982	8.83203	9.44983	9.39359	7.82937	8.89326	10.0452	7.01338	7.52416	8.21447	6.02097	6.10244	4.24592	5.39343	6.47248	6.20076	4.15882	5.58869	6.43648	6.13919	7.07613	6.88636	5.31244	6.49819	7.52399	6.0575	9.94495	5.58376
MMP-10	P09238	0.91337	Yes	Yes	8.91 (0.82)	8 (0.64)	0.87 (0.67-0.95)	8.87722	8.09298	9.97853	7.96205	9.14784	8.14977	8.47504	7.86245	9.0551	8.90563	9.64763	10.8291	8.13418	8.95861	10.136	8.32912	8.84747	9.04859	7.78541	7.44646	8.80173	7.32459	7.84067	7.6857	8.33055	6.94598	8.11929	7.86557	8.75032	9.64217	7.98858	7.4682	8.46526	7.43466	8.20864	7.8954
NRTN	Q99748	1.01946	No	No	0.87 (0.24)	0.78 (0.18)	0.33 (-0.16-0.69)	1.01651	0.97865	0.86933	0.89683	0.91521	1.47321	0.96855	1.10852	0.8828	0.86828	0.77724	0.50019	0.88984	1.01529	0.38796	0.68303	0.68596	0.78363	0.79022	0.93249	0.8919	0.96345	0.90467	1.09247	0.79345	0.6403	0.8228	0.49584	0.88011	0.66851	0.53175	0.57855	0.65872	0.55744	0.98635	0.91796
NT-3	P20783	1.14153	Yes	Yes	2.75 (0.28)	1.58 (0.33)	0.19 (-0.3-0.61)	2.85163	2.89961	2.61027	2.8872	2.33259	2.73295	2.98612	2.25828	2.98758	2.54139	2.50184	2.74833	3.02401	3.15801	3.09312	2.71709	2.89176	2.27615	1.3465	1.6358	1.7333	1.44102	1.56712	1.74447	1.91725	1.58359	1.25315	1.58367	1.59376	1.88012	2.26484	1.48116	1.3291	0.9392	2.04017	1.1395
OPG	O00300	1.00662	Yes	Yes	10.21 (0.27)	8.29 (0.28)	0.42 (-0.06-0.74)	10.4089	10.4336	10.0101	9.95772	9.98868	9.95473	10.1901	10.2246	10.2362	10.3206	10.2692	10.0318	10.5107	10.972	9.97271	9.89231	10.2953	10.1479	8.00519	8.7694	8.01962	8.40077	8.04849	8.23927	8.61695	8.51231	8.05236	8.52959	8.3916	8.00292	8.79526	8.26015	8.0625	7.82969	8.29322	8.43941
OSM	P13725	0.82509	Yes	Yes	3.49 (0.71)	5.1 (0.72)	0.04 (-0.43-0.5)	2.50205	2.91439	2.91461	2.20522	2.77266	3.60398	4.07113	3.13776	4.12477	4.89621	3.0749	4.42628	4.0029	3.23939	3.69617	3.52489	4.21195	3.45106	5.12709	4.59677	4.90191	4.16742	4.96285	5.17401	5.56491	4.73558	5.10859	3.35945	5.60708	4.74524	6.14579	4.48605	6.4497	5.24154	5.58074	5.76406
PD-L1	Q9NZQ7	1.95684	Yes	Yes	6.57 (0.19)	5.31 (0.29)	0.26 (-0.23-0.65)	6.79554	6.61039	6.9105	6.25213	6.54062	6.28842	6.41424	6.4206	6.68315	6.62824	6.50047	6.45671	6.45263	6.80607	6.47522	6.53431	6.88008	6.66169	5.573	5.21876	5.62641	4.98774	5.15416	5.32703	5.31948	4.97678	4.84989	5.55581	5.62502	4.89036	5.39541	4.9039	5.65981	5.30622	5.46697	5.7117
SCF	P21583	1.18694	Yes	Yes	9.47 (0.23)	8.11 (0.3)	0.53 (0.09-0.8)	9.54491	9.43474	9.4192	9.44167	9.80309	9.59904	8.88833	9.27692	9.54246	9.21294	9.30957	9.24059	9.63972	9.61798	9.46047	9.51097	9.70111	9.77378	8.00138	8.1724	8.38563	8.32424	8.17819	8.51489	7.58367	7.83745	8.22063	8.08444	8.33176	7.63789	8.47873	7.58419	8.00456	7.93714	8.27423	8.47637
SIRT2	Q8IXJ6	1.63586	Yes	Yes	3.93 (0.82)	8.01 (0.58)	-0.03 (-0.49-0.44)	3.86794	3.65877	4.78836	3.66519	3.66756	2.63465	3.41682	4.5212	5.73908	4.11015	3.26059	5.22802	4.70323	3.51015	2.89902	3.0321	3.94528	4.04036	7.17815	8.27341	6.68183	8.19257	8.12893	8.36823	8.10432	7.94614	8.50517	7.66659	8.06308	7.75152	9.18188	7.17253	8.23287	8.05329	7.94703	8.68822
SLAMF1	Q13291	1.42628	Yes	No	1.9 (0.29)	1.24 (0.28)	-0.2 (-0.61-0.3)	2.48348	1.92431	2.07091	1.96755	2.06415	1.55741	1.65787	1.90325	1.47	2.26895	2.03506	1.96477	2.01489	2.31181	1.54257	1.68073	1.56587	1.74614	1.23004	1.05716	1.4083	1.08397	1.23048	1.32359	0.69959	1.38359	1.27812	1.03911	1.65372	1.51879	1.45348	0.60803	1.43323	1.02956	1.41187	1.56192
ST1A1	P50225	1.29418	Yes	Yes	2.75 (0.56)	2.33 (0.4)	0.35 (-0.14-0.7)	2.77346	2.19742	3.87518	2.83952	2.27163	2.0594	2.8879	3.41255	3.89911	2.70361	2.60683	3.14479	2.80698	2.11961	2.37006	2.20611	2.89253	2.38385	2.45508	1.2724	2.55042	2.10594	2.48805	2.29103	1.99866	2.75216	2.51269	2.48903	2.63338	2.78263	2.54569	1.94246	2.68436	2.49078	1.70106	2.23205
STAMBP	O95630	0.93819	Yes	Yes	5.15 (0.57)	9.57 (0.44)	-0.19 (-0.6-0.31)	5.12622	4.93272	5.70951	5.07943	4.96307	4.3165	4.73153	5.51736	6.52127	5.13064	4.67862	6.11211	5.48257	4.97947	4.55555	4.34825	5.31412	5.14816	8.52717	10.0812	8.73104	9.82161	9.57739	10.2032	9.31759	9.61109	9.95693	9.38041	9.73938	9.17644	9.99436	9.37324	9.76249	9.5505	9.72698	9.80044
TGF-alpha	P01135	0.29988	Yes	Yes	3.17 (0.24)	5.45 (0.37)	0.62 (0.21-0.84)	3.03611	3.17276	3.05596	3.08086	3.27436	2.98806	2.7581	2.74468	3.21395	3.47013	3.31213	3.13701	3.44595	3.47993	3.1759	3.14286	3.63388	2.95517	4.65306	5.60641	5.26889	5.63176	5.49122	5.23528	5.20658	5.03737	5.85298	5.94699	5.93663	5.48767	5.20278	5.3245	5.59457	5.25636	6.15619	5.2464
TNF	P01375	0.39247	Yes	Yes	3.36 (0.38)	6.68 (1.18)	0.17 (-0.33-0.59)	3.45844	3.08619	3.63533	3.90075	3.18823	2.87445	3.1931	2.76992	3.00942	3.63265	3.75365	3.0858	3.3166	3.21792	3.47651	4.24719	3.63736	3.06706	7.82117	6.20395	7.03958	7.17748	7.41604	5.25459	6.87485	6.99985	5.34641	4.06855	7.80287	4.96792	7.55268	6.57924	8.18679	6.9157	5.75343	8.21737
TNFB	P01374	1.21779	Yes	Yes	5.15 (0.33)	4.49 (0.39)	0.71 (0.36-0.88)	4.86497	5.24093	5.69181	5.2899	5.19347	5.04282	5.43424	5.0866	5.4315	5.5228	4.90865	4.6407	5.31787	4.48225	4.88277	5.56352	4.84367	5.23171	3.9749	4.53121	4.95127	4.18026	4.39501	4.75969	4.96266	4.57973	4.63484	4.69415	4.11799	3.903	4.83681	3.69758	4.78979	4.46312	4.37318	4.998
TNFRSF9	Q07011	1.54339	Yes	Yes	7.24 (0.27)	7 (0.32)	0.54 (0.1-0.8)	7.45914	7.23795	7.30834	7.10185	7.34039	6.73831	6.92095	6.88899	6.99439	7.52547	7.59245	6.98338	7.40804	7.39211	7.22653	7.58348	7.5811	7.04825	6.98059	7.09521	7.0986	6.78152	7.06302	6.63629	6.6701	6.62563	6.93122	7.33881	7.27928	6.5393	7.31419	6.53639	7.72113	7.22243	6.94862	7.14599
TNFSF14	O43557	0.96541	Yes	Yes	3.55 (0.39)	3.04 (0.51)	0 (-0.46-0.47)	3.21495	2.98648	4.19478	3.536	3.51189	3.08925	3.39533	3.75665	3.94522	3.94533	3.15018	3.95398	3.44404	3.75809	3.04049	3.11941	4.12774	3.67656	3.00586	2.52129	3.35337	2.28309	3.61665	3.15148	3.3	2.74177	2.74265	3.10902	2.53691	3.28102	3.08732	2.35087	4.10819	2.7053	2.86801	3.9323
TRAIL	P50591	0.6612	Yes	Yes	8.31 (0.35)	6.8 (0.26)	0.39 (-0.09-0.73)	8.36501	8.53818	8.26809	8.33333	8.51216	8.27813	7.23784	8.14741	8.39064	8.76974	8.14951	8.17742	7.79348	8.63465	8.32138	8.50815	8.54066	8.55843	6.62464	6.55493	7.25072	6.61668	6.78092	6.9547	6.42147	6.8367	7.11472	7.03479	6.74084	6.83985	6.43867	6.43053	7.06357	6.94886	6.71999	7.09694
TRANCE	O14788	1.03349	Yes	Yes	4.83 (0.72)	4.54 (0.76)	0.27 (-0.22-0.66)	4.97346	5.28467	5.2234	5.61768	5.63099	4.98845	3.24875	4.18766	3.88792	5.725	4.52203	5.279	3.58422	4.63989	4.44564	5.52008	5.18305	4.96997	5.16712	4.04847	5.81235	4.07114	4.71976	5.81825	4.53402	3.21221	4.1306	4.59387	4.51578	4.51677	3.70712	3.46666	5.79592	4.81536	4.71885	4.01559
TSLP	Q969D9	0.75693	No	No	0.51 (0.42)	0.39 (0.31)	0.19 (-0.3-0.61)	0.975	0.29024	0.14561	-0.06186	0.34461	0.04834	0.80471	1.36915	0.8162	-0.0707	0.1906	0.38716	0.46528	0.72962	0.6617	0.83942	1.04083	0.11706	0.67585	-0.00353	0.58694	0.00522	-0.13123	0.39136	0.75145	0.3372	0.19988	0.31347	0.51639	0.62177	0.91643	-0.1652	0.65182	0.5436	0.47434	0.38524
TWEAK	O43508	0.49673	Yes	Yes	9.75 (0.41)	10.48 (0.21)	0.26 (-0.24-0.65)	10.2411	9.70076	9.57662	9.6076	9.85595	9.64915	8.81751	9.45989	10.378	10.0402	9.91842	9.83088	10.3259	10.323	9.50903	9.54938	9.41764	9.34896	10.3404	10.5191	10.8352	10.4366	10.313	10.3992	10.3691	10.4701	10.7588	10.4993	10.7106	10.2725	10.7902	10.3582	10.8285	10.2331	10.1441	10.4231
uPA	P00749	0.90034	Yes	Yes	10.44 (0.34)	10.22 (0.35)	0.35 (-0.14-0.7)	10.7382	10.8855	10.2773	10.5104	10.5091	10.4287	9.75589	10.0764	10.6134	10.6628	10.8605	10.3636	10.7519	10.8426	9.84602	10.3468	10.2755	10.0992	10.4763	9.91879	9.84846	10.3626	10.2808	10.2187	9.56437	10.3803	10.1247	10.6287	10.9883	10.4005	10.4263	9.68817	10.0241	9.92755	10.409	10.3513
VEGFA	P15692	1.23136	Yes	Yes	10.42 (0.23)	9.89 (0.27)	0.23 (-0.27-0.63)	10.3694	10.4406	10.4103	9.97928	10.4477	10.2234	10.3952	10.24	10.5874	10.6421	10.2607	10.437	10.5343	10.9783	10.3102	10.1993	10.7758	10.3781	9.93556	9.87611	9.88825	9.7721	9.73411	9.90248	10.0212	9.91363	9.69863	10.2493	10.101	9.68139	10.359	9.56196	9.66004	9.43402	10.4294	9.81784

## Sheet: Table S2
Table S2. List of proteins that could be quantified in only plasma or suction blister fluid (SBF), i.e., in which >25% of the observations were below the LOD.
Detected in	Protein		Uniprot ID	Mean (SD) NPX, Plasma	Mean (SD) NPX, SBF	NPX LOD	Ratio plasma/SBF	Molecular function*	Tissue specificity*	Extracellular location*	Blood specificity*	Predicted location*
SBF	MCP-3	C-C motif chemokine ligand 7	P80098	1.64 (0.28)	1.94 (0.38)	1.61	0.85	Cytokine, Heparin-binding	Group enriched (adipose tissue, bone marrow)	Secreted to blood	Immune cell enriched (classical monocyte)	Membrane, Secreted (different isoforms)
SBF	IL-22RA1	Interleukin 22 receptor subunit alpha 1	Q8N6P7	2.41 (1.1)	4.1 (0.42)	2.31	0.59	Receptor	Tissue enriched (pancreas)	-	Not detected in immune cells	Membrane
SBF	IL-20RA	Interleukin 20 receptor subunit alpha	Q9UHF4	1.45 (1.09)	3.04 (0.32)	1.14	0.48	Receptor	Tissue enhanced (skin)	-	Immune cell enriched (memory CD4 T-cell)	Intracellular, Membrane (different isoforms)
SBF	LIF	Interleukin 6 family cytokine Leukemia inhibitory factor	P15018	0.75 (0.46)	3.09 (0.55)	0.97	0.24	Cytokine, Growth factor	Tissue enhanced (gallbladder)	Locally secreted	Immune cell enriched (NK-cell)	Intracellular, Secreted (different isoforms)
SBF	IL33	Interleukin 33	O95760	1.03 (0.29)	4.36 (0.79)	1.66	0.24	Cytokine	Low tissue specificity	Secreted to blood	Not detected in immune cells	Intracellular, Secreted (different isoforms)
SBF	IL-1α	Interleukin 1 alpha	P01583	-1.2 (0.22)	6.92 (1.88)	0.36	-0.17	Cytokine, Mitogen, Pyrogen	Tissue enhanced (esophagus, lymphoid tissue, tongue)	Secreted to blood	Not detected in immune cells	Intracellular, Secreted (different isoforms)
Plasma	IL-10RA	Interleukin-10 receptor subunit alpha	Q13651	1.38 (0.46)	0.73 (0.2)	0.83	1.89	Receptor	Tissue enhanced (lymphoid tissue)	-	Low immune cell specificity	Membrane
Plasma	FGF-5	Fibroblast growth factor 5	P12034	1.35 (0.17)	0.83 (0.14)	1.03	1.63	Growth factor, Mitogen	Tissue enriched (brain)	Secreted in brain	Low immune cell specificity	Secreted
Plasma	GDNF	Glial cell line-derived neurotrophic factor	P39905	2.54 (0.29)	1.66 (0.25)	1.56	1.53	Growth factor	Tissue enhanced (brain, skeletal muscle)	Locally secreted	Low immune cell specificity	Intracellular, Secreted (different isoforms)
Plasma	SLAMF1	Signaling lymphocytic activation molecule family member 1	Q13291	1.9 (0.29)	1.24 (0.28)	1.43	1.53	Host cell receptor for virus entry, Receptor	Tissue enriched (lymphoid tissue)	Secreted to blood	Immune cell enhanced (MAIT T-cell)	Membrane, Secreted (different isoforms)
Plasma	IL-17A	Interleukin 17A	Q16552	1.42 (0.4)	0.94 (0.52)	0.9	1.51	Cytokine	Group enriched (lymphoid tissue, tongue, urinary bladder)	Secreted to blood	Not detected in immune cells	Secreted
* information retrieved from the Human protein atlas (www.proteinatlas.org)

## Sheet: Table S3
Table S3. Fold change difference in protein levels between plasma and suction blister fluid (SBF). Only proteins where >75% of the observations in both plasma and SBF were quantified above the LOD are listed.
Protein	ΔNPX	Fold change	p	Adjusted p	Enriched in
CXCL5	-4.30556	18.5379	3.63432e-12	8.7725e-12	SBF
CXCL11	-3.38267	11.4424	2.06893e-12	5.31548e-12	SBF
CXCL6	-3.27853	10.7488	5.43372e-21	6.37789e-20	SBF
CCL20	-2.94229	8.65705	1.85902e-06	2.89181e-06	SBF
CD8A	-2.94067	8.64757	2.11269e-13	6.72219e-13	SBF
CCL11	-2.39647	5.74309	2.19951e-16	1.09976e-15	SBF
CX3CL1	-2.05395	4.21873	4.29644e-17	2.50626e-16	SBF
MMP-1	-2.03364	4.1357	5.82723e-06	8.49804e-06	SBF
CCL19	-1.99232	3.96935	2.12318e-10	4.37125e-10	SBF
OPG	-1.91935	3.68392	5.46676e-21	6.37789e-20	SBF
DNER	-1.91183	3.65508	4.15983e-18	2.91188e-17	SBF
CD6	-1.85802	3.45225	2.12619e-12	5.31548e-12	SBF
LIF-R	-1.83207	3.35647	1.2323e-22	2.87537e-21	SBF
CCL23	-1.72011	2.95879	4.80905e-17	2.58949e-16	SBF
CD244	-1.68429	2.83685	7.49488e-15	2.76127e-14	SBF
FGF-19	-1.58391	2.50878	2.59619e-05	3.63467e-05	SBF
TRAIL	-1.50304	2.25912	1.28165e-15	5.27738e-15	SBF
LAP TGF-beta-1	-1.46886	2.15754	3.89323e-16	1.81684e-15	SBF
IL-18R1	-1.42594	2.03331	4.60149e-14	1.61052e-13	SBF
FGF-21	-1.39662	1.95055	0.000150892	0.000203124	SBF
IFN-gamma	-1.36305	1.8579	0.000261901	0.000345907	SBF
SCF	-1.35498	1.83598	4.62501e-16	2.02344e-15	SBF
PD-L1	-1.26459	1.59918	1.40977e-15	5.48244e-15	SBF
NT-3	-1.16801	1.36425	3.26683e-13	9.94253e-13	SBF
CXCL1	-1.09519	1.19944	0.000281645	0.000365095	SBF
CSF-1	-1.09154	1.19146	6.95789e-13	2.02939e-12	SBF
FGF-23	-1.08814	1.18405	6.51528e-12	1.52023e-11	SBF
CCL25	-0.938573	0.880919	0.00162877	0.00200024	SBF
MMP-10	-0.913226	0.833982	0.000731689	0.000914611	SBF
IL-10RB	-0.80093	0.641489	1.71172e-12	4.60848e-12	SBF
TNFB	-0.657055	0.431721	4.39549e-06	6.54647e-06	SBF
VEGFA	-0.531849	0.282864	2.52055e-07	4.10322e-07	SBF
TNFSF14	-0.508404	0.258475	0.00204331	0.00246606	SBF
MCP-2	-0.485324	0.23554	0.0371062	0.0418941	SBF
CST5	-0.438416	0.192208	0.000351019	0.000446752	SBF
ST1A1	-0.417926	0.174662	0.0141333	0.0167683	SBF
CCL28	-0.389004	0.151324	2.727e-06	4.14978e-06	SBF
CD5	-0.358801	0.128738	0.0293381	0.0336666	SBF
TRANCE	-0.291779	0.0851349	0.247372	0.266401	SBF
TNFRSF9	-0.2446	0.0598292	0.0185321	0.0216208	SBF
IL-12B	-0.218082	0.0475599	0.276971	0.293758	SBF
uPA	-0.212488	0.0451513	0.0726293	0.0806993	SBF
CXCL10	-0.175437	0.0307782	0.602765	0.620493	SBF
CD40	0.0402267	0.00161818	0.692296	0.70233	Plasma
EN-RAGE	0.0838856	0.00703679	0.720059	0.720059	Plasma
CXCL9	0.333633	0.111311	0.390876	0.408378	Plasma
IL-17C	0.38517	0.148356	0.156648	0.171334	Plasma
TWEAK	0.730627	0.533815	3.90523e-07	6.21287e-07	Plasma
IL-15RA	1.08247	1.17173	6.76303e-11	1.47941e-10	Plasma
CCL4	1.18976	1.41552	0.000122975	0.000168789	Plasma
MCP-4	1.19559	1.42943	9.35987e-09	1.67998e-08	Plasma
Flt3L	1.44485	2.0876	2.31457e-08	4.0505e-08	Plasma
IL7	1.471	2.16384	4.17323e-10	8.11461e-10	Plasma
ADA	1.54535	2.38809	8.07818e-12	1.8241e-11	Plasma
OSM	1.60825	2.58646	1.02156e-07	1.7026e-07	Plasma
HGF	1.72006	2.95862	7.38664e-21	7.38664e-20	Plasma
MCP-1	1.72208	2.96554	6.86413e-10	1.29862e-09	Plasma
AXIN1	1.74915	3.05952	8.63368e-08	1.47404e-07	Plasma
IL10	2.20284	4.85251	6.80755e-09	1.25402e-08	Plasma
IL6	2.21108	4.88888	8.35423e-06	1.19346e-05	Plasma
TGF-alpha	2.28099	5.20292	1.10562e-19	9.67418e-19	Plasma
IL18	2.35762	5.55835	4.34431e-19	3.37891e-18	Plasma
4E-BP1	2.81377	7.91731	1.85743e-13	6.19143e-13	Plasma
CCL3	2.9557	8.73617	9.45673e-11	2.00597e-10	Plasma
TNF	3.31266	10.9737	2.76968e-10	5.53936e-10	Plasma
CASP-8	3.88007	15.0549	1.03408e-21	1.80964e-20	Plasma
SIRT2	4.0804	16.6497	2.30464e-17	1.46659e-16	Plasma
STAMBP	4.42691	19.5975	5.241e-23	1.83435e-21	Plasma
L8	4.90386	24.0478	1.07004e-12	2.99611e-12	Plasma
CDCP1	6.12991	37.5758	1.43266e-31	1.00286e-29	Plasma
